# Supplementary material for: N-Glycosylation Patterns across the Age-Related Macular Degeneration Spectrum
Source: Molecules. 2022 Mar 8;27(6):1774. doi: 10.3390/molecules27061774 (PMC8949900; doi:10.3390/molecules27061774)
Supplement: Supplementary file 1 [file molecules-27-01774-s001.zip]

Archive with 1 entries (1 files):
- molecules-1555543-supplementary.pdf
